# Supplementary material for: Cryptic transmission of SARS-CoV-2 and the first COVID-19 wave
Source: Nature. 2021 Oct 25;600(7887):127–32. doi: 10.1038/s41586-021-04130-w (PMC8636257; doi:10.1038/s41586-021-04130-w)
Supplement: Supplementary file 4 — Source Data Fig. 1 [file 41586_2021_4130_MOESM4_ESM.xlsx]

## Sheet: fig_1a
date	Reported Cases (Europe)	Reported Cases (US)
2020-01-21	0	1
2020-01-22	0	0
2020-01-23	0	0
2020-01-24	3	1
2020-01-25	0	0
2020-01-26	0	3
2020-01-27	1	0
2020-01-28	4	0
2020-01-29	2	0
2020-01-30	4	1
2020-01-31	3	1
2020-02-01	3	1
2020-02-02	2	3
2020-02-03	2	0
2020-02-04	1	0
2020-02-05	1	0
2020-02-06	2	0
2020-02-07	1	0
2020-02-08	1	0
2020-02-09	2	0
2020-02-10	9	0
2020-02-11	2	1
2020-02-12	1	0
2020-02-13	0	1
2020-02-14	0	0
2020-02-15	1	0
2020-02-16	0	0
2020-02-17	0	0
2020-02-18	0	0
2020-02-19	0	0
2020-02-20	0	0
2020-02-21	17	2

## Sheet: fig_1b
date	New Infections (median)	New Infections (25% Percentile)	New Infections (75% Percentile)	Region
2020-01-21	11	5	25	Europe
2020-01-22	14	7	30	Europe
2020-01-23	18	9	39	Europe
2020-01-24	22	11	47	Europe
2020-01-25	26	13	56	Europe
2020-01-26	30	15	65	Europe
2020-01-27	36	19	80	Europe
2020-01-28	46	23	97	Europe
2020-01-29	56	28	119	Europe
2020-01-30	68	35	144	Europe
2020-01-31	83	43	178	Europe
2020-02-01	98	50	211	Europe
2020-02-02	112	57	241	Europe
2020-02-03	133	69	289	Europe
2020-02-04	166	85	359	Europe
2020-02-05	203	103	438	Europe
2020-02-06	249	126	539	Europe
2020-02-07	301	157	650	Europe
2020-02-08	357	181	774	Europe
2020-02-09	412	208	887	Europe
2020-02-10	491	247	1071	Europe
2020-02-11	604	304	1322	Europe
2020-02-12	743	376	1639	Europe
2020-02-13	916	452	2015	Europe
2020-02-14	1116	552	2452	Europe
2020-02-15	1319	649	2927	Europe
2020-02-16	1499	732	3339	Europe
2020-02-17	1774	869	4020	Europe
2020-02-18	2175	1041	4953	Europe
2020-02-19	2632	1262	6064	Europe
2020-02-20	3178	1510	7455	Europe
2020-02-21	3856	1830	9047	Europe
2020-01-21	7	3	15	United States
2020-01-22	8	4	18	United States
2020-01-23	11	5	23	United States
2020-01-24	13	6	27	United States
2020-01-25	16	8	33	United States
2020-01-26	18	9	36	United States
2020-01-27	21	11	44	United States
2020-01-28	26	13	56	United States
2020-01-29	32	16	67	United States
2020-01-30	39	20	83	United States
2020-01-31	47	24	101	United States
2020-02-01	55	28	116	United States
2020-02-02	62	32	133	United States
2020-02-03	75	38	161	United States
2020-02-04	92	48	198	United States
2020-02-05	111	57	242	United States
2020-02-06	136	69	296	United States
2020-02-07	165	84	361	United States
2020-02-08	193	97	424	United States
2020-02-09	217	109	480	United States
2020-02-10	261	130	576	United States
2020-02-11	322	161	712	United States
2020-02-12	387	192	856	United States
2020-02-13	476	232	1053	United States
2020-02-14	573	280	1303	United States
2020-02-15	664	324	1531	United States
2020-02-16	749	363	1733	United States
2020-02-17	887	430	2074	United States
2020-02-18	1072	517	2557	United States
2020-02-19	1301	617	3124	United States
2020-02-20	1566	738	3796	United States
2020-02-21	1888	880	4654	United States

## Sheet: fig_1b_ins
Name	Region	Reported Cases	Estimated Infections (median)
Austria	Europe	576	9052
Belgium	Europe	520	10852
Bulgaria	Europe	41	1441
Croatia	Europe	26	1323
Czech Republic	Europe	170	5357
Denmark	Europe	804	10303
Estonia	Europe	105	686
Finland	Europe	210	4291
France	Europe	3520	61450
Germany	Europe	3786	76677
Greece	Europe	182	3243
Hungary	Europe	26	4830
Iceland	Europe	106	667
Ireland	Europe	111	5243
Italy	Europe	15274	69091
Latvia	Europe	25	855
Lithuania	Europe	7	1112
Luxembourg	Europe	49	545
Malta	Europe	15	1129
Netherlands	Europe	771	13369
Norway	Europe	943	4807
Poland	Europe	98	19199
Portugal	Europe	149	6600
Romania	Europe	114	3252
Slovak Republic	Europe	43	307
Slovenia	Europe	174	212
Spain	Europe	5891	35693
Sweden	Europe	815	8241
Switzerland	Europe	1091	11989
United Kingdom	Europe	2204	94520
Alabama	United States	15	460
Alaska	United States	1	282
Arizona	United States	8	3622
Arkansas	United States	12	225
California	United States	291	118967
Colorado	United States	95	3791
Connecticut	United States	23	2130
Delaware	United States	6	180
Florida	United States	69	12612
Georgia	United States	68	4020
Idaho	United States	2	509
Illinois	United States	58	10563
Indiana	United States	15	2016
Iowa	United States	17	507
Kansas	United States	8	788
Kentucky	United States	15	522
Louisiana	United States	77	1042
Maine	United States	3	279
Maryland	United States	24	5315
Massachusetts	United States	223	5154
Michigan	United States	36	2369
Minnesota	United States	20	2441
Mississippi	United States	6	148
Missouri	United States	4	1255
Montana	United States	5	236
Nebraska	United States	17	275
Nevada	United States	18	3395
New Hampshire	United States	5	1310
New Jersey	United States	65	11507
New Mexico	United States	13	483
New York	United States	481	31836
North Carolina	United States	30	2423
North Dakota	United States	1	74
Ohio	United States	26	2890
Oklahoma	United States	3	645
Oregon	United States	30	1872
Pennsylvania	United States	45	2995
Rhode Island	United States	17	221
South Carolina	United States	17	926
South Dakota	United States	8	63
Tennessee	United States	31	1375
Texas	United States	52	13526
Utah	United States	9	1870
Vermont	United States	5	90
Virginia	United States	37	4050
Washington	United States	540	7444
Wisconsin	United States	27	1176
Wyoming	United States	2	76

## Sheet: fig_1c_EUR
City	Country	Probability(%)
London (UK)	GBR	98.64
Paris	FRA	94.94
Rome	ITA	89.92
Milan	ITA	84.44
Frankfurt	DEU	83.46
Amsterdam	NLD	70.58
Barcelona (ES)	ESP	67.56
Munich	DEU	64.84
Madrid	ESP	64.77
Berlin	DEU	62.2
Copenhagen	DNK	60.95
Zurich	CHE	59.48
Brussels	BEL	58.72
Vienna	AUT	58.16
Stockholm	SWE	55.93
Manchester	GBR	54.38
Duesseldorf	DEU	50.08
Prague	CZE	48.83
Dublin	IRL	43.84
Budapest	HUN	43.32
Warsaw	POL	42.15
Helsinki	FIN	41.05
Geneva	CHE	41.01
Lisbon	PRT	40.86
Venice	ITA	37.42
Hamburg	DEU	36.37
Catania	ITA	35.61
Naples	ITA	35.01
Oslo	NOR	34.89
Athens (GR)	GRC	33.23
Bucharest	ROU	32.85
Palermo	ITA	26.89
Nice	FRA	26.47
Turin	ITA	26.1
Birmingham (UK)	GBR	24.96
Edinburgh	GBR	24.92
Lyon	FRA	24.21
Cologne	DEU	23.04
Bologna	ITA	22.89
Stuttgart	DEU	21.71
Malaga	ESP	20.51
Goteborg	SWE	20.28
Sofia	BGR	20.09
Marseille	FRA	19.22
Bari	ITA	19.11
Porto	PRT	19.03
Toulouse	FRA	18.43
Perugia	ITA	17.98
Verona	ITA	17.56
Cagliari	ITA	17.45
Valencia (ES)	ESP	17.07
Florence (IT)	ITA	16.81
Krakow	POL	15.71
Malta	MLT	15.63
Pescara	ITA	15.41
Glasgow (UK)	GBR	15.18
Nuremberg	DEU	15.07
Southampton	GBR	14.69
Genoa	ITA	13.44
Sevilla	ESP	12.8
Alicante	ESP	12.58
Brindisi	ITA	12.16
Tallinn	EST	12.08
Hannover	DEU	11.78
Parma	ITA	11.29
Palma de Mallorca	ESP	11.03
Riga	LVA	10.99
Vilnius	LTU	10.95
Lamezia Terme	ITA	10.95
Nottingham	GBR	10.91
Zagreb	HRV	10.91
Bristol	GBR	10.91
Bordeaux	FRA	10.69
Basel	FRA	10.69
Oxford	GBR	10.61
Pisa	ITA	10.42
Reykjavik	ISL	10.2
Newcastle (UK)	GBR	9.71
Eindhoven	NLD	9.25
Gran Canaria	ESP	9.21
Simmern	DEU	9.18
Luxembourg	LUX	8.72
Wroclaw	POL	8.53
Belfast	GBR	7.85
Billund	DNK	7.82
Bilbao	ESP	7.78
Katowice	POL	7.48
Alghero	ITA	7.21
Olbia	ITA	7.18
Karlsruhe	DEU	7.14
Nantes	FRA	6.99
Trieste	ITA	6.8
Bergen	NOR	6.34
Elba Island	ITA	6.23
Bremen	DEU	6.19
Gdansk	POL	6.19
Reggio Di Calabria	ITA	6.16
Thessaloniki	GRC	6.16
Rimini	ITA	6.12
Bolzano	ITA	5.97
Doncaster	GBR	5.82
Dresden	DEU	5.66
Dortmund	DEU	5.51
Albert	FRA	5.51
Stavanger	NOR	5.4
Leipzig	DEU	5.25
Comiso	ITA	5.02
Aalborg	DNK	4.98
Chalons-en-Champagne	FRA	4.98
Leeds Bradford	GBR	4.95
Tenerife	ESP	4.91
Cluj-Napoca	ROU	4.87
Bratislava	SVK	4.42
Trapani	ITA	4.38
Cork	IRL	4.31
Santiago de Compostela	ESP	4.27
Augsburg	DEU	4.27
Liege	BEL	4.12
Lydd	GBR	4.12
Muenster	DEU	4
Ljubljana	SVN	3.97
Kevelaer	DEU	3.97
Faro	PRT	3.85
Salzburg	AUT	3.85
Nykoping	SWE	3.81
Santa Cruz de Tenerife	ESP	3.81
Berne	CHE	3.78
Graz	AUT	3.7
Montpellier	FRA	3.59
Trondheim	NOR	3.55
Poznan	POL	3.44
Memmingen	DEU	3.4
Innsbruck	AUT	3.29
Timisoara	ROU	3.17
Lodz	POL	3.17
Norwich	GBR	3.1
Granada	ESP	3.06
Saarbrucken	DEU	2.91
Reus	ESP	2.83
Paderborn	DEU	2.79
Aberdeen (UK)	GBR	2.79
Lanzarote	ESP	2.72
Ancona	ITA	2.72
Santander	ESP	2.68
Caen	FRA	2.53
Kassel	DEU	2.53
Manston	GBR	2.53
Lulea	SWE	2.53
Lublin	POL	2.45
Girona	ESP	2.42
Pardubice	CZE	2.38
Oulu	FIN	2.38
Lubeck	DEU	2.34
Blackpool	GBR	2.34
Altenrhein	CHE	2.27
Kaunas	LTU	2.23
Funchal	PRT	2.23
Oostende	BEL	2.15
Aarhus	DNK	2.15
Shannon	IRL	2.15
Iasi	ROU	2.15
Kristiansand	NOR	2.04
Gloucester	GBR	2.04
Rzeszow	POL	2
Malmo	SWE	1.93
Moss	NOR	1.93
Groningen	NLD	1.93
Magdeburg	DEU	1.89
Tromso	NOR	1.85
Crotone	ITA	1.81
Karlovy Vary	CZE	1.81
Cuneo	ITA	1.77
Ibiza	ESP	1.77
Bydgoszcz	POL	1.74
Pau	FRA	1.7
Tours	FRA	1.7
Erfurt	DEU	1.66
Biarritz	FRA	1.62
Rovaniemi	FIN	1.59
Craiova	ROU	1.55
Linz	AUT	1.55
Vasteras	SWE	1.55
Dubrovnik	HRV	1.51
Le Touquet	FRA	1.51
Umea	SWE	1.51
Suceava	ROU	1.44
Sonderborg	DNK	1.44
Debrecen	HUN	1.44
Toulon	FRA	1.44
Bacau	ROU	1.4
Knock	IRL	1.4
Foggia	ITA	1.36
Split	HRV	1.32
Irakleion	GRC	1.28
Jerez	ESP	1.28
Fuerteventura	ESP	1.25
Karup	DNK	1.17
Kosice	SVK	1.13
Alesund	NOR	1.13
Brno	CZE	1.1
Zaragoza	ESP	1.1
Asturias	ESP	1.1
Skelleftea	SWE	1.1
Friedrichshafen	DEU	1.06
Chambery	FRA	1.06
Brest (FR)	FRA	1.02
Varna	BGR	1.02
Tampere	FIN	1.02
Dole	FRA	<1
Lille	FRA	<1
Rennes	FRA	<1
Vigo	ESP	<1
Angelholm	SWE	<1
Are	SWE	<1
St-etienne	FRA	<1
Burgas	BGR	<1
Lleida	ESP	<1
Lugano	CHE	<1
Rostock	DEU	<1
Turku	FIN	<1
Trollhattan	SWE	<1
Molde	NOR	<1
Durham	GBR	<1
Sibiu	ROU	<1
Ajaccio	FRA	<1
Valladolid	ESP	<1
Ronneby	SWE	<1
Murcia	ESP	<1
Balaton	HUN	<1
Ponta Delgada	PRT	<1
Inverness	GBR	<1
Strasbourg	FRA	<1
Plovdiv	BGR	<1
Ivalo	FIN	<1
Vaasa	FIN	<1
Jonkoping	SWE	<1
Carcassonne	FRA	<1
Salamanca	ESP	<1
Exeter	GBR	<1
Menorca	ESP	<1
Szczecin	POL	<1
Kiruna	SWE	<1
Almeria	ESP	<1
Haugesund	NOR	<1
Clermont-Ferrand	FRA	<1
Waterford	IRL	<1
Klaipeda	LTU	<1
Tirgu Mures	ROU	<1
Sundsvall	SWE	<1
Burgos	ESP	<1
Ostrava	CZE	<1
Pamplona	ESP	<1
Visby	SWE	<1
Klagenfurt	AUT	<1
Lappeenranta	FIN	<1
Borlange	SWE	<1
Bodo	NOR	<1
Kuopio	FIN	<1
Agen	FRA	<1
Harstad	NOR	<1
La Rochelle	FRA	<1
Chateauroux	FRA	<1
Santa Cruz de la Palma	ESP	<1
Dundee	GBR	<1
Derry	GBR	<1
Heringsdorf	DEU	<1
Chania	GRC	<1
Kerry	IRL	<1
Kalmar	SWE	<1
Bardufoss	NOR	<1
Maastricht	NLD	<1
Newquay	GBR	<1
Epinal	FRA	<1
Bastia	FRA	<1
Mykonos	GRC	<1
Beja	PRT	<1
Kemi	FIN	<1
Limoges	FRA	<1
Fagernes	NOR	<1
Kittila	FIN	<1
Rodez	FRA	<1
Bornholm	DNK	<1
Joensuu	FIN	<1
Constanta	ROU	<1
Kajaani	FIN	<1
Logrono	ESP	<1
Pantelleria	ITA	<1
Vila Real	PRT	<1
Anglesey	GBR	<1
Le Puy	FRA	<1
Thira	GRC	<1
Perpignan	FRA	<1
Stord	NOR	<1
Badajoz	ESP	<1
Satu Mare	ROU	<1
Leon (ES)	ESP	<1
Jyvaskyla	FIN	<1
Tartu	EST	<1
Bergerac	FRA	<1
Lampedusa	ITA	<1
Alta	NOR	<1
Poitiers	FRA	<1
Kuusamo	FIN	<1
Rhodes	GRC	<1
Ceuta	ESP	<1
Melilla	ESP	<1
San Domino Island	ITA	<1
Volos	GRC	<1
Kerkyra	GRC	<1
Lorient	FRA	<1
Akureyri	ISL	<1
Kirkenes	NOR	<1
Kos	GRC	<1
Vaxjo	SWE	<1
Kozani	GRC	<1
Patrai	GRC	<1
St-Malo	FRA	<1
Alexandroupolis	GRC	<1
Angers	FRA	<1
Kokkola	FIN	<1
Zadar	HRV	<1
Ornskoldsvik	SWE	<1
Westerland	DEU	<1
Leknes	NOR	<1
Oradea	ROU	<1
Beziers	FRA	<1
Varkaus	FIN	<1
Sliac	SVK	<1
Poprad	SVK	<1
Calvi	FRA	<1
Orland	NOR	<1
Vieste	ITA	<1
Terceira	PRT	<1
Kardla	EST	<1
Kramfors	SWE	<1
Kavala	GRC	<1
Metz	FRA	<1
Hammerfest	NOR	<1
Oban	GBR	<1
Lannion	FRA	<1
Kalamata	GRC	<1
Wick	GBR	<1
Vilhelmina	SWE	<1
Arvidsjaur	SWE	<1
Orebro	SWE	<1
Skiathos	GRC	<1
Kuressaare	EST	<1
Hagfors	SWE	<1
Samos	GRC	<1
Kristianstad	SWE	<1
Karlstad	SWE	<1
Oskarshamn	SWE	<1
Sveg	SWE	<1
Hemavan	SWE	<1
Islay	GBR	<1
Ioannina	GRC	<1
Lakselv	NOR	<1
Mytilini	GRC	<1
Gallivare	SWE	<1
Floro	NOR	<1
Batsfjord	NOR	<1
Brive-La-Gaillarde	FRA	<1
Bronnoysund	NOR	<1
Egilsstadir	ISL	<1
Osijek	HRV	<1
Lycksele	SWE	<1
Mo I Rana	NOR	<1
Pajala	SWE	<1
Mosjoen	NOR	<1
Pula	HRV	<1
Skyros	GRC	<1
Sogndal	NOR	<1
Sorkjosen	NOR	<1
Figari	FRA	<1

## Sheet: fig_1c_US
City	Country	Probability(%)
Los Angeles	USA	96.71
New York	USA	94.45
San Francisco	USA	93.81
Chicago	USA	65.9
Honolulu	USA	61.29
Baltimore	USA	58.99
Seattle	USA	54.83
Boston	USA	53.06
Miami	USA	45.54
Las Vegas	USA	43.01
Houston	USA	42.22
Dallas	USA	41.96
Atlanta	USA	39.46
San Diego	USA	38.44
Orlando	USA	37.69
Phoenix	USA	36.74
Denver	USA	34.74
Portland (US-OR)	USA	30.85
Detroit	USA	28.06
Minneapolis	USA	25.64
Philadelphia	USA	22.28
Salt Lake City	USA	22.24
Sacramento	USA	22.24
Tampa	USA	19.86
Austin	USA	18.96
Raleigh	USA	16.92
Kahului	USA	14.58
Nashville	USA	13.67
St Louis	USA	12.84
Stockton	USA	12.35
Charlotte	USA	12.27
Kansas City	USA	12.16
Long Island Macarthur	USA	12.08
New Orleans	USA	11.97
Cleveland	USA	11.14
Indianapolis	USA	10.99
Palm Springs	USA	10.84
Cincinnati	USA	10.73
San Antonio	USA	10.69
Fort Myers	USA	10.65
Pittsburgh	USA	10.65
Trenton	USA	10.46
Santa Rosa (US)	USA	10.31
West Palm Beach	USA	10.05
Columbus (US-OH)	USA	9.78
Milwaukee	USA	9.25
Kona	USA	9.14
New Haven	USA	7.93
Monterey	USA	7.82
Newburgh	USA	7.1
Hartford	USA	6.84
Providence	USA	6.57
Jacksonville (US-FL)	USA	6.57
Albuquerque	USA	6.53
Kauai Island	USA	6.27
Tucson	USA	6.23
Omaha	USA	6.19
Reno	USA	6.04
Boise	USA	6
Buffalo	USA	5.63
Richmond (US)	USA	5.51
Santa Barbara	USA	5.48
Norfolk	USA	5.4
Spokane	USA	4.91
Oklahoma City	USA	4.83
Hilo	USA	4.8
Anchorage	USA	4.68
Memphis	USA	4.65
Atlantic City	USA	4.61
Charleston (US-SC)	USA	4.57
Louisville	USA	4.31
El Paso	USA	4.19
Lehigh Valley	USA	4.12
Harrisburg	USA	4.08
Greensboro	USA	3.85
Des Moines	USA	3.78
Grand Rapids (US-MI)	USA	3.66
Rochester (US-NY)	USA	3.63
Birmingham (US)	USA	3.25
Albany (US-NY)	USA	3.21
Tulsa	USA	3.17
Dayton	USA	3.13
Wilkes-Barre	USA	3.06
Madison	USA	3.06
Syracuse	USA	3.02
Worcester	USA	2.95
Sarasota	USA	2.87
Aspen	USA	2.83
Merced	USA	2.83
Greenville (US-SC)	USA	2.61
Rockford	USA	2.61
Bakersfield	USA	2.61
Savannah	USA	2.57
Colorado Springs	USA	2.57
Portland (US-ME)	USA	2.45
Fresno	USA	2.38
Little Rock	USA	2.34
Eugene	USA	2.34
Huntsville	USA	2.3
Burlington (US-VT)	USA	2.3
Wichita	USA	2.11
Knoxville	USA	2.04
Columbia (US-SC)	USA	1.96
South Bend	USA	1.89
Redmond	USA	1.77
Pensacola	USA	1.74
Chattanooga	USA	1.74
Lexington	USA	1.7
Medford	USA	1.7
Fayetteville (US-AR)	USA	1.7
Toledo	USA	1.66
Green Bay	USA	1.62
Fayetteville (US-NC)	USA	1.62
Bellingham	USA	1.62
Columbus (US-GA)	USA	1.59
Hagerstown	USA	1.59
Bozeman	USA	1.55
Akron	USA	1.51
Melbourne (US)	USA	1.51
Dover	USA	1.47
Charlottesville	USA	1.44
Cedar Rapids	USA	1.44
Flint	USA	1.44
Myrtle Beach	USA	1.36
Athens (US)	USA	1.32
Valparaiso	USA	1.32
Mcallen	USA	1.28
Fairbanks	USA	1.28
Jackson (US-WY)	USA	1.25
Midland	USA	1.25
San Luis Obispo	USA	1.17
Fargo	USA	1.13
Inyokern	USA	1.1
Pasco	USA	1.1
Sioux Falls	USA	1.1
Gainesville	USA	1.06
Champaign	USA	1.06
Missoula	USA	1.06
Provo	USA	<1
Springfield (US-MO)	USA	<1
Asheville	USA	<1
Bryan	USA	<1
Lubbock	USA	<1
Baton Rouge	USA	<1
Billings	USA	<1
Roanoke	USA	<1
Muskegon	USA	<1
Key West	USA	<1
Panama City (US)	USA	<1
Moline	USA	<1
Greenville (US-NC)	USA	<1
Bloomington	USA	<1
Jackson (US-MS)	USA	<1
Elmira	USA	<1
Salisbury	USA	<1
Evansville	USA	<1
Yakima	USA	<1
Lansing	USA	<1
Montgomery	USA	<1
Mobile	USA	<1
Wilmington	USA	<1
Corpus Christi	USA	<1
Montrose	USA	<1
Augusta (US-GA)	USA	<1
Amarillo	USA	<1
Harlingen	USA	<1
Grand Junction	USA	<1
Tallahassee	USA	<1
Fort Wayne	USA	<1
Beaumont	USA	<1
Wenatchee	USA	<1
Lincoln	USA	<1
Macon	USA	<1
Killeen	USA	<1
Kalispell	USA	<1
Rochester (US-MN)	USA	<1
Peoria	USA	<1
Lebanon	USA	<1
Rutland	USA	<1
Gulfport	USA	<1
Lynchburg	USA	<1
Saginaw	USA	<1
Belleville	USA	<1
Columbia (US-MO)	USA	<1
State College	USA	<1
Sun Valley	USA	<1
Port Angeles	USA	<1
Juneau	USA	<1
St Cloud	USA	<1
Lafayette	USA	<1
Latrobe	USA	<1
St George (US)	USA	<1
Tyler	USA	<1
Youngstown	USA	<1
Lewiston	USA	<1
Hayden	USA	<1
Arcata	USA	<1
Great Falls	USA	<1
Wausau	USA	<1
Chico	USA	<1
Kalamazoo	USA	<1
Waco	USA	<1
Bullhead City	USA	<1
Santa Fe (US)	USA	<1
Redding	USA	<1
Shreveport	USA	<1
Tri-Cities	USA	<1
Seymour	USA	<1
Manhattan	USA	<1
Erie	USA	<1
Traverse City	USA	<1
Idaho Falls	USA	<1
Durango (US)	USA	<1
Mammoth Lakes	USA	<1
Minot	USA	<1
Bangor	USA	<1
Laredo	USA	<1
Charleston (US-WV)	USA	<1
Jacksonville (US-NC)	USA	<1
Ithaca	USA	<1
Prescott	USA	<1
Alexandria (US)	USA	<1
Laramie	USA	<1
Grand Forks	USA	<1
Bismarck	USA	<1
Willmar	USA	<1
Williamsport	USA	<1
Dubuque	USA	<1
La Crosse	USA	<1
Twin Falls	USA	<1
Warrensburg	USA	<1
Lake Charles	USA	<1
Walla Walla	USA	<1
Marana	USA	<1
Cheyenne	USA	<1
Visalia	USA	<1
San Angelo	USA	<1
Eau Claire	USA	<1
Yuma	USA	<1
Binghamton	USA	<1
Imperial	USA	<1
Victoria	USA	<1
New Bern	USA	<1
Duluth	USA	<1
Huntington	USA	<1
Brunswick	USA	<1
Springfield (US-IL)	USA	<1
Valdosta	USA	<1
Sioux City	USA	<1
Pocatello	USA	<1
Paducah	USA	<1
Grand Island	USA	<1
Block Island	USA	<1
Florence (US)	USA	<1
Morgantown	USA	<1
Rapid City	USA	<1
Waterloo	USA	<1
Casper	USA	<1
Lawton	USA	<1
Branson	USA	<1
Joplin	USA	<1
Kenai	USA	<1
Scottsbluff	USA	<1
Parkersburg	USA	<1
Dothan	USA	<1
Ketchikan	USA	<1
Augusta (US-ME)	USA	<1
Fort Dodge	USA	<1
Texarkana	USA	<1
Flagstaff	USA	<1
Beckley	USA	<1
Marquette	USA	<1
Bethel	USA	<1
Gunnison	USA	<1
Manistee	USA	<1
Telluride	USA	<1
Kingman	USA	<1
Butte	USA	<1
Barrow	USA	<1
Helena	USA	<1
Kodiak	USA	<1
Crescent City	USA	<1
Elko	USA	<1
Golden Triangle	USA	<1
Decatur	USA	<1
Rhinelander	USA	<1
Fort Leonard Wood	USA	<1
Tupelo	USA	<1
Mason City	USA	<1
Jamestown (US-NY)	USA	<1
Williston	USA	<1
Brainerd	USA	<1
Monroe	USA	<1
Massena	USA	<1
Sitka	USA	<1
Dickinson	USA	<1
Muscle Shoals	USA	<1
Jackson (US-TN)	USA	<1
Show Low	USA	<1
Hot Springs	USA	<1
Albany (US-GA)	USA	<1
Rock Springs	USA	<1
Fort Smith (US)	USA	<1
Clovis	USA	<1
Pueblo	USA	<1
Cortez	USA	<1
Gustavus	USA	<1
Marion	USA	<1
Farmington	USA	<1
Alamosa	USA	<1
Hibbing	USA	<1
Lewisburg	USA	<1
Pierre	USA	<1
Pendleton	USA	<1
Quinhagak	USA	<1
Aberdeen (US)	USA	<1
Haines	USA	<1
Tuntutuliak	USA	<1
Grand Canyon	USA	<1
Salina	USA	<1
Moab	USA	<1
North Bend	USA	<1
Cody	USA	<1
Ely	USA	<1
Roswell	USA	<1
Cordova	USA	<1
Watertown (US-NY)	USA	<1
Quincy	USA	<1
Kearney	USA	<1
Presque Isle	USA	<1
Hays	USA	<1
Gillette	USA	<1
West Yellowstone	USA	<1
Central	USA	<1
Aniak	USA	<1
Franklin	USA	<1
El Dorado	USA	<1
St Marys	USA	<1
Longview	USA	<1
Abilene	USA	<1
Bemidji	USA	<1
Saranac Lake	USA	<1
Devils Lake	USA	<1
Vernal	USA	<1
Burlington (US-IA)	USA	<1
Carlsbad	USA	<1
Yakutat	USA	<1
Jonesboro	USA	<1
Wichita Falls	USA	<1
Selawik	USA	<1
Sheridan	USA	<1
Petersburg	USA	<1
Cape Girardeau	USA	<1
