# Supplementary material for: Cryptic transmission of SARS-CoV-2 and the first COVID-19 wave
Source: Nature. 2021 Oct 25;600(7887):127–32. doi: 10.1038/s41586-021-04130-w (PMC8636257; doi:10.1038/s41586-021-04130-w)
Supplement: Supplementary file 5 — Source Data Fig. 2 [file 41586_2021_4130_MOESM5_ESM.xlsx]

## Sheet: Europe
State	Date	EpiWeek	Frequency
Italy	2019-12-08	2019-50	0.000755287
Italy	2019-12-15	2019-51	0.00188822
Italy	2019-12-22	2019-52	0.00717523
Italy	2019-12-29	2020-01	0.0336103
Italy	2020-01-05	2020-02	0.0883686
Italy	2020-01-12	2020-03	0.254532
Italy	2020-01-19	2020-04	0.415785
Italy	2020-01-26	2020-05	0.174094
Italy	2020-02-02	2020-06	0.0226586
Italy	2020-02-09	2020-07	0.00113293
United Kingdom	2019-12-29	2020-01	0.00151057
United Kingdom	2020-01-05	2020-02	0.00717523
United Kingdom	2020-01-12	2020-03	0.0521148
United Kingdom	2020-01-19	2020-04	0.270015
United Kingdom	2020-01-26	2020-05	0.397659
United Kingdom	2020-02-02	2020-06	0.20997
United Kingdom	2020-02-09	2020-07	0.0555136
United Kingdom	2020-02-16	2020-08	0.00566465
United Kingdom	2020-02-23	2020-09	0.000377644
Germany	2019-12-22	2019-52	0.000377644
Germany	2019-12-29	2020-01	0.00151057
Germany	2020-01-05	2020-02	0.00490937
Germany	2020-01-12	2020-03	0.0336103
Germany	2020-01-19	2020-04	0.168807
Germany	2020-01-26	2020-05	0.365937
Germany	2020-02-02	2020-06	0.300604
Germany	2020-02-09	2020-07	0.116314
Germany	2020-02-16	2020-08	0.00793051
France	2019-12-08	2019-50	0.000377644
France	2019-12-22	2019-52	0.000377644
France	2020-01-05	2020-02	0.00377644
France	2020-01-12	2020-03	0.0317221
France	2020-01-19	2020-04	0.187689
France	2020-01-26	2020-05	0.371224
France	2020-02-02	2020-06	0.266239
France	2020-02-09	2020-07	0.111405
France	2020-02-16	2020-08	0.0237915
France	2020-02-23	2020-09	0.00339879
Spain	2020-01-05	2020-02	0.00339879
Spain	2020-01-12	2020-03	0.0135952
Spain	2020-01-19	2020-04	0.0694864
Spain	2020-01-26	2020-05	0.238293
Spain	2020-02-02	2020-06	0.349698
Spain	2020-02-09	2020-07	0.251511
Spain	2020-02-16	2020-08	0.0664653
Spain	2020-02-23	2020-09	0.00755287
Sweden	2020-01-05	2020-02	0.00151057
Sweden	2020-01-12	2020-03	0.00453172
Sweden	2020-01-19	2020-04	0.0245468
Sweden	2020-01-26	2020-05	0.0910121
Sweden	2020-02-02	2020-06	0.219411
Sweden	2020-02-09	2020-07	0.341012
Sweden	2020-02-16	2020-08	0.235272
Sweden	2020-02-23	2020-09	0.0770393
Sweden	2020-03-01	2020-10	0.00566465
Belgium	2020-01-12	2020-03	0.00453172
Belgium	2020-01-19	2020-04	0.0226586
Belgium	2020-01-26	2020-05	0.0819486
Belgium	2020-02-02	2020-06	0.188822
Belgium	2020-02-09	2020-07	0.298338
Belgium	2020-02-16	2020-08	0.279834
Belgium	2020-02-23	2020-09	0.0978097
Belgium	2020-03-01	2020-10	0.0249245
Belgium	2020-03-08	2020-11	0.00113293
Poland	2020-01-05	2020-02	0.0026435
Poland	2020-01-12	2020-03	0.0026435
Poland	2020-01-19	2020-04	0.0203927
Poland	2020-01-26	2020-05	0.0653323
Poland	2020-02-02	2020-06	0.180514
Poland	2020-02-09	2020-07	0.326662
Poland	2020-02-16	2020-08	0.286631
Poland	2020-02-23	2020-09	0.101964
Poland	2020-03-01	2020-10	0.0117069
Poland	2020-03-08	2020-11	0.00151057
Czech Republic	2019-12-29	2020-01	0.000377644
Czech Republic	2020-01-05	2020-02	0.000377644
Czech Republic	2020-01-12	2020-03	0.00302115
Czech Republic	2020-01-19	2020-04	0.0196375
Czech Republic	2020-01-26	2020-05	0.0721299
Czech Republic	2020-02-02	2020-06	0.15219
Czech Republic	2020-02-09	2020-07	0.271526
Czech Republic	2020-02-16	2020-08	0.298716
Czech Republic	2020-02-23	2020-09	0.143882
Czech Republic	2020-03-01	2020-10	0.032855
Czech Republic	2020-03-08	2020-11	0.00490937
Norway	2020-01-12	2020-03	0.000755287
Norway	2020-01-19	2020-04	0.00944109
Norway	2020-01-26	2020-05	0.0392749
Norway	2020-02-02	2020-06	0.134441
Norway	2020-02-09	2020-07	0.322508
Norway	2020-02-16	2020-08	0.310423
Norway	2020-02-23	2020-09	0.154079
Norway	2020-03-01	2020-10	0.026435
Norway	2020-03-08	2020-11	0.00151057
Norway	2020-03-15	2020-12	0.000377644
Hungary	2020-01-12	2020-03	0.00377644
Hungary	2020-01-19	2020-04	0.0147281
Hungary	2020-01-26	2020-05	0.06571
Hungary	2020-02-02	2020-06	0.117825
Hungary	2020-02-09	2020-07	0.248112
Hungary	2020-02-16	2020-08	0.316088
Hungary	2020-02-23	2020-09	0.180514
Hungary	2020-03-01	2020-10	0.0456949
Hungary	2020-03-08	2020-11	0.00755287
Romania	2020-01-05	2020-02	0.000377644
Romania	2020-01-12	2020-03	0.00226586
Romania	2020-01-19	2020-04	0.00906344
Romania	2020-01-26	2020-05	0.0385196
Romania	2020-02-02	2020-06	0.117069
Romania	2020-02-09	2020-07	0.251888
Romania	2020-02-16	2020-08	0.338746
Romania	2020-02-23	2020-09	0.189955
Romania	2020-03-01	2020-10	0.0449396
Romania	2020-03-08	2020-11	0.00453172
Romania	2020-03-15	2020-12	0.000377644
Romania	2020-03-22	2020-13	0.000377644
Greece	2020-01-12	2020-03	0.00226586
Greece	2020-01-19	2020-04	0.00793051
Greece	2020-01-26	2020-05	0.0366314
Greece	2020-02-02	2020-06	0.111405
Greece	2020-02-09	2020-07	0.243958
Greece	2020-02-16	2020-08	0.335347
Greece	2020-02-23	2020-09	0.190332
Greece	2020-03-01	2020-10	0.064577
Greece	2020-03-08	2020-11	0.0060423
Greece	2020-03-15	2020-12	0.000377644
Croatia	2020-01-12	2020-03	0.000755287
Croatia	2020-01-19	2020-04	0.00415408
Croatia	2020-01-26	2020-05	0.00793051
Croatia	2020-02-02	2020-06	0.0411631
Croatia	2020-02-09	2020-07	0.0981873
Croatia	2020-02-16	2020-08	0.231118
Croatia	2020-02-23	2020-09	0.293429
Croatia	2020-03-01	2020-10	0.25642
Croatia	2020-03-08	2020-11	0.0566465
Croatia	2020-03-15	2020-12	0.00226586
Croatia	2020-03-22	2020-13	0.000755287
Slovenia	2020-01-12	2020-03	0.000755287
Slovenia	2020-01-19	2020-04	0.00151057
Slovenia	2020-01-26	2020-05	0.00415408
Slovenia	2020-02-02	2020-06	0.00944109
Slovenia	2020-02-09	2020-07	0.0324773
Slovenia	2020-02-16	2020-08	0.0876133
Slovenia	2020-02-23	2020-09	0.215257
Slovenia	2020-03-01	2020-10	0.326284
Slovenia	2020-03-08	2020-11	0.200151
Slovenia	2020-03-15	2020-12	0.00188822
Slovenia	2020-03-22	2020-13	0.00151057
Slovenia	2020-03-29	2020-14	0.000377644
Slovenia	2020-04-05	2020-15	0.000377644
Slovenia	2020-04-12	2020-16	0.000377644

## Sheet: United States
State	Date	EpiWeek	Probability
California	2019-12-08	2019-50	0.000755287
California	2019-12-15	2019-51	0.00113293
California	2019-12-22	2019-52	0.00453172
California	2019-12-29	2020-01	0.0101964
California	2020-01-05	2020-02	0.0324773
California	2020-01-12	2020-03	0.124622
California	2020-01-19	2020-04	0.382553
California	2020-01-26	2020-05	0.307024
California	2020-02-02	2020-06	0.108761
California	2020-02-09	2020-07	0.0234139
California	2020-02-16	2020-08	0.00415408
California	2020-02-23	2020-09	0.000377644
New York	2019-12-22	2019-52	0.00113293
New York	2019-12-29	2020-01	0.0026435
New York	2020-01-05	2020-02	0.00717523
New York	2020-01-12	2020-03	0.0283233
New York	2020-01-19	2020-04	0.123867
New York	2020-01-26	2020-05	0.289275
New York	2020-02-02	2020-06	0.298338
New York	2020-02-09	2020-07	0.173338
New York	2020-02-16	2020-08	0.0638218
New York	2020-02-23	2020-09	0.0113293
New York	2020-03-01	2020-10	0.000755287
Florida	2019-12-22	2019-52	0.000377644
Florida	2019-12-29	2020-01	0.000377644
Florida	2020-01-05	2020-02	0.00226586
Florida	2020-01-12	2020-03	0.00679758
Florida	2020-01-19	2020-04	0.0332326
Florida	2020-01-26	2020-05	0.100831
Florida	2020-02-02	2020-06	0.262085
Florida	2020-02-09	2020-07	0.356118
Florida	2020-02-16	2020-08	0.191088
Florida	2020-02-23	2020-09	0.0407855
Florida	2020-03-01	2020-10	0.0060423
Texas	2019-12-29	2020-01	0.000377644
Texas	2020-01-05	2020-02	0.0026435
Texas	2020-01-12	2020-03	0.0113293
Texas	2020-01-19	2020-04	0.0332326
Texas	2020-01-26	2020-05	0.112915
Texas	2020-02-02	2020-06	0.233006
Texas	2020-02-09	2020-07	0.333837
Texas	2020-02-16	2020-08	0.206949
Texas	2020-02-23	2020-09	0.0555136
Texas	2020-03-01	2020-10	0.00981873
Texas	2020-03-08	2020-11	0.000377644
Washington	2019-12-29	2020-01	0.000377644
Washington	2020-01-05	2020-02	0.00151057
Washington	2020-01-12	2020-03	0.00830816
Washington	2020-01-19	2020-04	0.0256798
Washington	2020-01-26	2020-05	0.0902568
Washington	2020-02-02	2020-06	0.202795
Washington	2020-02-09	2020-07	0.288897
Washington	2020-02-16	2020-08	0.250378
Washington	2020-02-23	2020-09	0.108006
Washington	2020-03-01	2020-10	0.0215257
Washington	2020-03-08	2020-11	0.00226586
Arizona	2020-01-05	2020-02	0.00113293
Arizona	2020-01-12	2020-03	0.00377644
Arizona	2020-01-19	2020-04	0.0120846
Arizona	2020-01-26	2020-05	0.0358761
Arizona	2020-02-02	2020-06	0.119713
Arizona	2020-02-09	2020-07	0.246224
Arizona	2020-02-16	2020-08	0.312689
Arizona	2020-02-23	2020-09	0.204305
Arizona	2020-03-01	2020-10	0.0532477
Arizona	2020-03-08	2020-11	0.010574
Arizona	2020-03-15	2020-12	0.000377644
North Carolina	2019-12-29	2020-01	0.000377644
North Carolina	2020-01-05	2020-02	0.00113293
North Carolina	2020-01-12	2020-03	0.00453172
North Carolina	2020-01-19	2020-04	0.0128399
North Carolina	2020-01-26	2020-05	0.027568
North Carolina	2020-02-02	2020-06	0.076284
North Carolina	2020-02-09	2020-07	0.16994
North Carolina	2020-02-16	2020-08	0.317221
North Carolina	2020-02-23	2020-09	0.260196
North Carolina	2020-03-01	2020-10	0.107628
North Carolina	2020-03-08	2020-11	0.0200151
North Carolina	2020-03-15	2020-12	0.00151057
Missouri	2020-01-12	2020-03	0.00151057
Missouri	2020-01-19	2020-04	0.00302115
Missouri	2020-01-26	2020-05	0.0117069
Missouri	2020-02-02	2020-06	0.0411631
Missouri	2020-02-09	2020-07	0.102719
Missouri	2020-02-16	2020-08	0.255665
Missouri	2020-02-23	2020-09	0.331571
Missouri	2020-03-01	2020-10	0.194109
Missouri	2020-03-08	2020-11	0.0490937
Missouri	2020-03-15	2020-12	0.00453172
Missouri	2020-03-29	2020-14	0.000377644
Louisiana	2020-01-12	2020-03	0.00151057
Louisiana	2020-01-19	2020-04	0.00302115
Louisiana	2020-01-26	2020-05	0.00906344
Louisiana	2020-02-02	2020-06	0.0351208
Louisiana	2020-02-09	2020-07	0.100831
Louisiana	2020-02-16	2020-08	0.259063
Louisiana	2020-02-23	2020-09	0.299094
Louisiana	2020-03-01	2020-10	0.22432
Louisiana	2020-03-08	2020-11	0.0555136
Louisiana	2020-03-15	2020-12	0.00377644
Louisiana	2020-03-22	2020-13	0.00113293
Kansas	2020-01-05	2020-02	0.000755287
Kansas	2020-01-19	2020-04	0.00113293
Kansas	2020-01-26	2020-05	0.00793051
Kansas	2020-02-02	2020-06	0.0294562
Kansas	2020-02-09	2020-07	0.0732628
Kansas	2020-02-16	2020-08	0.205438
Kansas	2020-02-23	2020-09	0.318353
Kansas	2020-03-01	2020-10	0.247734
Kansas	2020-03-08	2020-11	0.0902568
Kansas	2020-03-15	2020-12	0.0101964
Kansas	2020-03-22	2020-13	0.000377644
Kansas	2020-03-29	2020-14	0.000377644
Kansas	2020-04-05	2020-15	0.000377644
New Mexico	2020-01-12	2020-03	0.00113293
New Mexico	2020-01-19	2020-04	0.00188822
New Mexico	2020-01-26	2020-05	0.00415408
New Mexico	2020-02-02	2020-06	0.0207704
New Mexico	2020-02-09	2020-07	0.0566465
New Mexico	2020-02-16	2020-08	0.161254
New Mexico	2020-02-23	2020-09	0.282855
New Mexico	2020-03-01	2020-10	0.29645
New Mexico	2020-03-08	2020-11	0.124245
New Mexico	2020-03-15	2020-12	0.0192598
New Mexico	2020-03-22	2020-13	0.000755287
New Mexico	2020-03-29	2020-14	0.000377644
New Mexico	2020-04-05	2020-15	0.000377644
New Mexico	2020-04-12	2020-16	0.000377644
Maine	2020-01-12	2020-03	0.000377644
Maine	2020-01-19	2020-04	0.00151057
Maine	2020-01-26	2020-05	0.0026435
Maine	2020-02-02	2020-06	0.0109517
Maine	2020-02-09	2020-07	0.043429
Maine	2020-02-16	2020-08	0.121224
Maine	2020-02-23	2020-09	0.252266
Maine	2020-03-01	2020-10	0.300604
Maine	2020-03-08	2020-11	0.187689
Maine	2020-03-15	2020-12	0.0162387
Maine	2020-03-22	2020-13	0.0026435
Maine	2020-03-29	2020-14	0.000377644
Arkansas	2020-01-12	2020-03	0.000377644
Arkansas	2020-01-19	2020-04	0.000377644
Arkansas	2020-01-26	2020-05	0.00226586
Arkansas	2020-02-02	2020-06	0.00793051
Arkansas	2020-02-09	2020-07	0.0339879
Arkansas	2020-02-16	2020-08	0.0891239
Arkansas	2020-02-23	2020-09	0.212991
Arkansas	2020-03-01	2020-10	0.329683
Arkansas	2020-03-08	2020-11	0.231118
Arkansas	2020-03-15	2020-12	0.032855
Arkansas	2020-03-22	2020-13	0.00377644
Arkansas	2020-03-29	2020-14	0.00151057
Arkansas	2020-04-05	2020-15	0.000755287
Arkansas	2020-04-12	2020-16	0.000755287
Vermont	2020-01-26	2020-05	0.00226586
Vermont	2020-02-02	2020-06	0.00717523
Vermont	2020-02-09	2020-07	0.0185045
Vermont	2020-02-16	2020-08	0.0502266
Vermont	2020-02-23	2020-09	0.131042
Vermont	2020-03-01	2020-10	0.27077
Vermont	2020-03-08	2020-11	0.284743
Vermont	2020-03-15	2020-12	0.0543807
Vermont	2020-03-22	2020-13	0.00453172
Vermont	2020-03-29	2020-14	0.000755287
Vermont	2020-04-05	2020-15	0.000377644
Vermont	2020-04-12	2020-16	0.000377644
South Dakota	2020-01-26	2020-05	0.000755287
South Dakota	2020-02-02	2020-06	0.00113293
South Dakota	2020-02-09	2020-07	0.0101964
South Dakota	2020-02-16	2020-08	0.0362538
South Dakota	2020-02-23	2020-09	0.109517
South Dakota	2020-03-01	2020-10	0.243202
South Dakota	2020-03-08	2020-11	0.303248
South Dakota	2020-03-15	2020-12	0.0494713
South Dakota	2020-03-22	2020-13	0.0192598
South Dakota	2020-03-29	2020-14	0.0120846
South Dakota	2020-04-05	2020-15	0.00679758
South Dakota	2020-04-12	2020-16	0.00188822
