# Supplementary material for: Cryptic transmission of SARS-CoV-2 and the first COVID-19 wave
Source: Nature. 2021 Oct 25;600(7887):127–32. doi: 10.1038/s41586-021-04130-w (PMC8636257; doi:10.1038/s41586-021-04130-w)
Supplement: Supplementary file 6 — Source Data Fig. 3 [file 41586_2021_4130_MOESM6_ESM.xlsx]

## Sheet: Europe
state	Europe	China	Asia	USA	Others
Italy	0.693232	<0.01	0.211971	0.0550057	0.0387444
United Kingdom	0.583635	<0.01	0.274247	0.0758689	0.0656125
Germany	0.534757	<0.01	0.379602	0.0444971	0.0404664
France	0.526878	<0.01	0.270295	0.0554558	0.146627
Spain	0.844528	<0.01	0.0953694	0.0367366	0.0230407
Switzerland	0.535682	<0.01	0.378676	0.0484363	0.0367945
Netherlands	0.578106	<0.01	0.249026	0.05583	0.116665
Sweden	0.667961	<0.01	0.279981	0.0359679	0.0158428
Denmark	0.5379	<0.01	0.389524	0.0470975	0.025104
Austria	0.527609	<0.01	0.407661	0.0326473	0.03163
Belgium	0.571866	<0.01	0.329909	0.0536049	0.0441425
Poland	0.733085	<0.01	0.210021	0.0321688	0.0245644
Portugal	0.84099	<0.01	0.074209	0.0353783	0.0492027
Czech Republic	0.616213	<0.01	0.307209	0.0384037	0.0373741
Ireland	0.747646	<0.01	0.109393	0.0972916	0.0454911
Norway	0.74553	<0.01	0.216313	0.0276763	0.0103848
Finland	0.632174	<0.01	0.320356	0.0291342	0.017921
Hungary	0.702929	<0.01	0.227314	0.0410079	0.027803
Romania	0.762711	<0.01	0.195822	0.0233487	0.017942
Greece	0.787297	<0.01	0.137052	0.0460781	0.0294383
Bulgaria	0.724363	<0.01	0.231822	0.0272009	0.0164336
Malta	0.90188	<0.01	0.0691988	0.0121437	0.0167193
Lithuania	0.805758	<0.01	0.169939	0.0194214	0.00481336
Croatia	0.730434	<0.01	0.175762	0.0446961	0.0489924
Latvia	0.740449	<0.01	0.225128	0.0211263	0.0132452
Estonia	0.648609	<0.01	0.314683	0.0269518	0.00959523
Iceland	0.694233	<0.01	0.0675537	0.157019	0.0809479
Luxembourg	0.817666	<0.01	0.131668	0.0345872	0.015955
Slovak Republic	0.897033	<0.01	0.0930069	<0.01	0.0053224
Slovenia	0.706815	<0.01	0.237482	0.0365286	0.018962

## Sheet: USA
state	USA	China	Asia	Europe	Others
California	0.693457	<0.01	0.110381	0.0510299	0.143556
New York	0.556388	<0.01	0.108746	0.140078	0.193583
New Jersey	0.563913	<0.01	0.102122	0.13494	0.197914
Florida	0.705264	<0.01	0.0261815	0.0733139	0.19512
Texas	0.782353	<0.01	0.0525985	0.0417275	0.123036
Illinois	0.714328	<0.01	0.0729503	0.0631594	0.148915
Washington	0.808424	<0.01	0.0596184	0.0341507	0.0973504
Massachusetts	0.693165	<0.01	0.0517277	0.101903	0.152417
Maryland	0.713742	<0.01	0.0833913	0.07752	0.12481
Nevada	0.783694	<0.01	0.0263736	0.0411966	0.148507
Virginia	0.747973	<0.01	0.0661571	0.0639207	0.121558
Georgia	0.77573	<0.01	0.0735423	0.045615	0.104805
Arizona	0.824494	<0.01	0.021388	0.0229328	0.130981
Colorado	0.826005	<0.01	0.0214045	0.0366363	0.115894
Pennsylvania	0.782932	<0.01	0.0212067	0.0525345	0.143178
Ohio	0.812783	<0.01	0.0268415	0.0383453	0.121843
Connecticut	0.644298	<0.01	0.0719498	0.101715	0.181243
Michigan	0.79219	<0.01	0.0312653	0.0465051	0.12943
North Carolina	0.808883	<0.01	0.0269096	0.0491215	0.114734
Minnesota	0.765242	<0.01	0.0423428	0.036965	0.15532
Indiana	0.782529	<0.01	0.0403832	0.0463031	0.130483
Oregon	0.842001	<0.01	0.0405094	0.0217471	0.0954699
Utah	0.862592	<0.01	0.0274131	0.027218	0.0827074
New Hampshire	0.683329	<0.01	0.0549612	0.106275	0.154598
Tennessee	0.820281	<0.01	0.0221427	0.0374332	0.120073
Missouri	0.817422	<0.01	0.0220049	0.0279843	0.132485
Wisconsin	0.84607	<0.01	0.00970821	0.0196112	0.124573
Louisiana	0.836759	<0.01	0.0223265	0.0352213	0.105651
South Carolina	0.832179	<0.01	0.021971	0.0429427	0.102766
Kansas	0.836687	<0.01	0.017626	0.029777	0.115858
Oklahoma	0.833012	<0.01	0.0253962	0.0313116	0.110212
Kentucky	0.820319	<0.01	0.0282343	0.03582	0.115491
Idaho	0.88151	<0.01	0.019644	0.0162878	0.082515
New Mexico	0.894888	<0.01	0.0145456	0.0244458	0.0661055
Iowa	0.815132	<0.01	0.0208195	0.0301465	0.133746
Alabama	0.704095	<0.01	0.182104	0.027743	0.0860304
Maine	0.811659	<0.01	0.0219039	0.0434068	0.122708
Alaska	0.853599	<0.01	0.0379153	0.0174758	0.0909552
Nebraska	0.81966	<0.01	0.0213686	0.0267756	0.132094
Rhode Island	0.868792	<0.01	0.00244357	0.0458235	0.0828819
Montana	0.886532	<0.01	0.00918551	0.0159125	0.0883698
Arkansas	0.839007	<0.01	0.0262	0.0331613	0.101555
Delaware	0.746304	<0.01	0.0208071	0.0625203	0.170276
Mississippi	0.847087	<0.01	0.0145894	0.0391175	0.0991492
Vermont	0.871858	<0.01	0.0200342	0.0186605	0.0890218
West Virginia	0.855694	<0.01	0.0103054	0.0342023	0.0997278
Wyoming	0.861554	<0.01	0.0487344	0.0189901	0.0707157
North Dakota	0.884834	<0.01	0.000828397	0.00862468	0.105713
South Dakota	0.852137	<0.01	0.00125473	0.0188518	0.127757
