# Supplementary material for: Cryptic transmission of SARS-CoV-2 and the first COVID-19 wave
Source: Nature. 2021 Oct 25;600(7887):127–32. doi: 10.1038/s41586-021-04130-w (PMC8636257; doi:10.1038/s41586-021-04130-w)
Supplement: Supplementary file 7 — Source Data Fig. 4 [file 41586_2021_4130_MOESM7_ESM.xlsx]

## Sheet: fig4_a-d_f-i
name	Region	EpiWeek	Last day in Week	Weekly Deaths (median)	Weekly Deaths (5% Percentile)	Weekly Deaths (95% Percentile)	Reported Deaths
France	Europe	202010	2020-03-07	49	18	145	9
France	Europe	202011	2020-03-14	188	77	487	80
France	Europe	202012	2020-03-21	654	298	1581	471
France	Europe	202013	2020-03-28	2158	1080	4327	1752
France	Europe	202014	2020-04-04	4671	3205	6502	5246
France	Europe	202015	2020-04-11	5398	4423	6825	6272
France	Europe	202016	2020-04-18	4671	3846	5996	5471
France	Europe	202017	2020-04-25	3508	2856	4604	3280
France	Europe	202018	2020-05-02	2468	1965	3275	2146
France	Europe	202019	2020-05-09	1662	1279	2232	1542
France	Europe	202020	2020-05-16	1089	807	1491	1212
France	Europe	202021	2020-05-23	701	500	990	801
France	Europe	202022	2020-05-30	447	305	669	436
France	Europe	202023	2020-06-06	288	187	475	367
France	Europe	202024	2020-06-13	190	115	379	252
France	Europe	202025	2020-06-20	131	72	350	229
France	Europe	202026	2020-06-27	96	46	378	136
Italy	Europe	202010	2020-03-07	253	67	1094	204
Italy	Europe	202011	2020-03-14	835	253	2614	1208
Italy	Europe	202012	2020-03-21	2239	839	4785	3384
Italy	Europe	202013	2020-03-28	4237	2162	6143	5198
Italy	Europe	202014	2020-04-04	5119	3657	6433	5339
Italy	Europe	202015	2020-04-11	4678	3896	5853	4106
Italy	Europe	202016	2020-04-18	3784	3038	4737	3759
Italy	Europe	202017	2020-04-25	2826	2135	3590	3157
Italy	Europe	202018	2020-05-02	1996	1426	2622	2326
Italy	Europe	202019	2020-05-09	1365	921	1894	1685
Italy	Europe	202020	2020-05-16	915	580	1351	1368
Italy	Europe	202021	2020-05-23	613	358	974	972
Italy	Europe	202022	2020-05-30	421	221	744	605
Italy	Europe	202023	2020-06-06	303	138	654	506
Italy	Europe	202024	2020-06-13	240	87	701	455
Italy	Europe	202025	2020-06-20	214	57	879	309
Italy	Europe	202026	2020-06-27	215	39	1230	106
Sweden	Europe	202010	2020-03-07	8	1	39	0
Sweden	Europe	202011	2020-03-14	31	6	127	5
Sweden	Europe	202012	2020-03-21	103	24	324	44
Sweden	Europe	202013	2020-03-28	268	81	527	190
Sweden	Europe	202014	2020-04-04	428	231	655	451
Sweden	Europe	202015	2020-04-11	526	387	731	665
Sweden	Europe	202016	2020-04-18	564	447	750	658
Sweden	Europe	202017	2020-04-25	549	443	717	546
Sweden	Europe	202018	2020-05-02	502	404	655	543
Sweden	Europe	202019	2020-05-09	447	360	568	512
Sweden	Europe	202020	2020-05-16	395	314	492	381
Sweden	Europe	202021	2020-05-23	349	269	433	365
Sweden	Europe	202022	2020-05-30	308	225	391	273
Sweden	Europe	202023	2020-06-06	272	186	357	250
Sweden	Europe	202024	2020-06-13	244	155	334	237
Sweden	Europe	202025	2020-06-20	224	126	327	200
Sweden	Europe	202026	2020-06-27	207	104	321	140
United Kingdom	Europe	202010	2020-03-07	23	7	82	2
United Kingdom	Europe	202011	2020-03-14	86	29	284	27
United Kingdom	Europe	202012	2020-03-21	321	116	988	223
United Kingdom	Europe	202013	2020-03-28	1165	458	2896	1213
United Kingdom	Europe	202014	2020-04-04	3383	1650	5579	3814
United Kingdom	Europe	202015	2020-04-11	5749	4036	7553	6386
United Kingdom	Europe	202016	2020-04-18	6313	4842	7971	6403
United Kingdom	Europe	202017	2020-04-25	5530	4400	6959	5594
United Kingdom	Europe	202018	2020-05-02	4341	3480	5485	4344
United Kingdom	Europe	202019	2020-05-09	3217	2467	4182	3210
United Kingdom	Europe	202020	2020-05-16	2295	1631	3189	2580
United Kingdom	Europe	202021	2020-05-23	1589	1041	2449	1827
United Kingdom	Europe	202022	2020-05-30	1082	651	1903	1807
United Kingdom	Europe	202023	2020-06-06	728	401	1515	1181
United Kingdom	Europe	202024	2020-06-13	491	246	1241	776
United Kingdom	Europe	202025	2020-06-20	331	149	1065	508
United Kingdom	Europe	202026	2020-06-27	227	90	974	441
California	United States	202010	2020-03-07	1	0	8	1
California	United States	202011	2020-03-14	6	1	24	2
California	United States	202012	2020-03-21	17	5	68	22
California	United States	202013	2020-03-28	53	18	185	85
California	United States	202014	2020-04-04	153	58	356	179
California	United States	202015	2020-04-11	321	163	505	315
California	United States	202016	2020-04-18	463	306	618	536
California	United States	202017	2020-04-25	533	400	694	549
California	United States	202018	2020-05-02	547	432	714	491
California	United States	202019	2020-05-09	528	421	686	507
California	United States	202020	2020-05-16	490	388	631	521
California	United States	202021	2020-05-23	445	350	568	529
California	United States	202022	2020-05-30	407	313	520	407
California	United States	202023	2020-06-06	387	283	501	463
California	United States	202024	2020-06-13	390	260	535	469
California	United States	202025	2020-06-20	415	247	630	418
California	United States	202026	2020-06-27	467	250	795	405
Illinois	United States	202010	2020-03-07	0	0	2	0
Illinois	United States	202011	2020-03-14	2	0	7	0
Illinois	United States	202012	2020-03-21	9	3	23	6
Illinois	United States	202013	2020-03-28	36	14	76	41
Illinois	United States	202014	2020-04-04	134	63	247	197
Illinois	United States	202015	2020-04-11	385	234	541	433
Illinois	United States	202016	2020-04-18	628	480	821	582
Illinois	United States	202017	2020-04-25	736	604	964	616
Illinois	United States	202018	2020-05-02	744	615	968	684
Illinois	United States	202019	2020-05-09	691	564	884	790
Illinois	United States	202020	2020-05-16	610	493	772	780
Illinois	United States	202021	2020-05-23	528	420	664	661
Illinois	United States	202022	2020-05-30	459	359	585	540
Illinois	United States	202023	2020-06-06	411	311	552	534
Illinois	United States	202024	2020-06-13	389	276	556	425
Illinois	United States	202025	2020-06-20	387	249	599	336
Illinois	United States	202026	2020-06-27	407	237	680	248
Massachusetts	United States	202010	2020-03-07	0	0	3	0
Massachusetts	United States	202011	2020-03-14	3	0	10	0
Massachusetts	United States	202012	2020-03-21	12	4	32	1
Massachusetts	United States	202013	2020-03-28	46	20	110	43
Massachusetts	United States	202014	2020-04-04	173	87	370	172
Massachusetts	United States	202015	2020-04-11	520	314	822	470
Massachusetts	United States	202016	2020-04-18	905	646	1212	718
Massachusetts	United States	202017	2020-04-25	1087	827	1380	1326
Massachusetts	United States	202018	2020-05-02	1067	842	1328	1116
Massachusetts	United States	202019	2020-05-09	931	762	1166	994
Massachusetts	United States	202020	2020-05-16	762	632	975	865
Massachusetts	United States	202021	2020-05-23	606	487	798	599
Massachusetts	United States	202022	2020-05-30	474	353	651	464
Massachusetts	United States	202023	2020-06-06	373	251	537	521
Massachusetts	United States	202024	2020-06-13	294	175	459	287
Massachusetts	United States	202025	2020-06-20	241	123	419	252
Massachusetts	United States	202026	2020-06-27	209	88	416	213
New York	United States	202010	2020-03-07	40	13	118	0
New York	United States	202011	2020-03-14	145	56	396	5
New York	United States	202012	2020-03-21	522	221	1356	190
New York	United States	202013	2020-03-28	1757	819	3659	1297
New York	United States	202014	2020-04-04	4046	2520	6038	4194
New York	United States	202015	2020-04-11	5349	4238	6985	7086
New York	United States	202016	2020-04-18	5153	4218	6599	5403
New York	United States	202017	2020-04-25	4197	3450	5370	4330
New York	United States	202018	2020-05-02	3110	2529	3986	2696
New York	United States	202019	2020-05-09	2180	1714	2817	2253
New York	United States	202020	2020-05-16	1479	1109	1956	1391
New York	United States	202021	2020-05-23	983	695	1359	1187
New York	United States	202022	2020-05-30	644	428	960	617
New York	United States	202023	2020-06-06	423	262	700	492
New York	United States	202024	2020-06-13	279	158	543	427
New York	United States	202025	2020-06-20	188	95	451	249
New York	United States	202026	2020-06-27	131	58	410	234

## Sheet: fig4_ej
name	Region	Attack Rate (median, %)	Attack Rate (5% Percentile, %)	Attack Rate (25% Percentile, %)	Attack Rate (75% Percentile, %)	Attack Rate (95% Percentile, %)	IFR (median, %)	IFR (5% Percentile, %)	IFR (25% Percentile, %)	IFR (75% Percentile, %)	IFR (95% Percentile, %)
Austria	Europe	1.16	0.74	0.92	1.67	2.85	0.81	0.35	0.56	1.05	1.23
Belgium	Europe	13.24	8.5	10.92	18.39	28.35	0.71	0.33	0.52	0.88	1
Bulgaria	Europe	0.98	0.48	0.7	1.41	2.35	1.06	0.38	0.65	1.37	1.63
Croatia	Europe	0.19	0.12	0.14	0.24	0.42	1.33	0.57	1.01	1.75	2.04
Czech Republic	Europe	0.46	0.27	0.35	0.7	1.22	0.86	0.37	0.58	1.12	1.31
Denmark	Europe	1.29	0.82	1.02	1.97	3.16	1	0.41	0.65	1.24	1.43
France	Europe	4.79	3.38	4.06	6.54	10.31	1.01	0.47	0.77	1.2	1.31
Germany	Europe	1.16	0.73	0.92	1.66	2.89	1.02	0.42	0.72	1.26	1.47
Greece	Europe	0.19	0.1	0.14	0.28	0.46	0.99	0.4	0.66	1.37	1.66
Hungary	Europe	0.8	0.48	0.62	1.12	2.02	0.87	0.35	0.62	1.1	1.27
Ireland	Europe	5.04	3.2	3.86	6.94	12.19	0.71	0.3	0.51	0.9	1.05
Italy	Europe	4.51	3.13	3.84	6.3	10.83	1.37	0.63	1.04	1.59	1.78
Netherlands	Europe	4.96	3.13	3.8	7.14	11.65	0.85	0.37	0.58	1.1	1.28
Poland	Europe	0.6	0.3	0.42	0.88	1.46	0.94	0.39	0.64	1.27	1.56
Portugal	Europe	1.56	0.94	1.2	2.16	3.67	1.07	0.45	0.76	1.33	1.53
Romania	Europe	1.07	0.64	0.85	1.49	2.53	0.94	0.39	0.67	1.17	1.33
Spain	Europe	7.3	5.18	6.04	9.43	14.79	1.09	0.55	0.88	1.25	1.38
Sweden	Europe	6.52	3.98	5.29	9.21	15.83	1.11	0.42	0.77	1.39	1.7
Switzerland	Europe	3.03	2	2.43	4.52	7.8	1.02	0.42	0.67	1.27	1.48
United Kingdom	Europe	6.68	4.21	5.26	9.15	15.05	0.97	0.42	0.71	1.22	1.39
Alabama	United States	2.94	1.68	2.22	3.95	6.43	1.01	0.44	0.76	1.33	1.53
Arizona	United States	5.95	3.04	4.26	7.84	12.96	0.95	0.38	0.7	1.29	1.59
Arkansas	United States	1.52	0.92	1.21	2.15	4.07	1.12	0.39	0.73	1.39	1.61
California	United States	3.08	1.4	2.11	4.39	6.97	0.83	0.34	0.55	1.13	1.4
Connecticut	United States	9.44	6.52	8.06	12.01	19.6	1.3	0.63	1.04	1.48	1.6
Delaware	United States	8.09	5.37	6.45	9.58	20.86	1.23	0.48	0.95	1.44	1.6
Florida	United States	2.16	1.29	1.66	3.2	5.2	1.17	0.51	0.8	1.52	1.8
Georgia	United States	4.46	2.64	3.42	6.19	9.99	0.89	0.38	0.64	1.12	1.29
Illinois	United States	7.42	4.41	5.81	10.83	18.74	1.02	0.43	0.73	1.26	1.47
Indiana	United States	4.83	2.94	3.77	6.54	11.55	1.07	0.5	0.8	1.34	1.49
Kansas	United States	0.95	0.57	0.77	1.31	2.38	0.95	0.41	0.7	1.21	1.42
Kentucky	United States	1.68	1.08	1.3	2.29	4.16	1.05	0.43	0.75	1.32	1.52
Louisiana	United States	6.22	4.26	5.57	7.52	14.14	1.13	0.5	0.93	1.32	1.46
Maryland	United States	6.53	3.83	5.04	9.13	14.77	1.03	0.43	0.73	1.27	1.48
Massachusetts	United States	12.96	7.8	9.83	17.31	29.45	1.15	0.49	0.88	1.4	1.59
Michigan	United States	6.39	4.11	5.27	8.37	13.79	1.03	0.48	0.78	1.27	1.46
Minnesota	United States	5.76	3.05	4.26	8.29	13.29	0.94	0.35	0.71	1.23	1.43
Mississippi	United States	5.19	3.23	4.18	8.36	10.67	1.16	0.53	0.83	1.39	1.54
Missouri	United States	2.17	1.38	1.75	3.13	5.58	1.03	0.42	0.73	1.29	1.46
Nebraska	United States	2.89	1.75	2.28	4.44	7.12	1.08	0.44	0.77	1.37	1.56
Nevada	United States	2.74	1.56	2.07	3.76	6.68	0.91	0.4	0.64	1.2	1.41
New Hampshire	United States	6.63	3.53	4.94	9.61	15.18	0.88	0.39	0.63	1.23	1.55
New Jersey	United States	15.2	10.22	12.67	19.16	31.26	1.2	0.6	0.96	1.41	1.55
New Mexico	United States	3.55	2.25	2.92	5.31	8.78	1.07	0.45	0.76	1.31	1.54
New York	United States	13.37	9.07	11.3	16.97	26.72	1.14	0.56	0.89	1.35	1.5
North Carolina	United States	2.81	1.53	2.02	3.93	6.45	0.97	0.43	0.67	1.28	1.5
Ohio	United States	2.96	1.67	2.16	4.01	6.95	1.12	0.46	0.79	1.4	1.58
Oklahoma	United States	1.04	0.71	0.83	1.5	2.74	1.04	0.41	0.7	1.29	1.44
Oregon	United States	0.78	0.48	0.6	1.07	1.92	1.08	0.44	0.75	1.33	1.56
Pennsylvania	United States	5.56	3.46	4.45	7.38	12.26	1.24	0.57	0.94	1.47	1.63
South Carolina	United States	2.3	1.36	1.72	3.37	5.21	0.98	0.43	0.67	1.29	1.51
Tennessee	United States	1.42	0.9	1.1	1.96	3.46	1.08	0.42	0.74	1.33	1.53
Texas	United States	2.2	1.2	1.65	3.2	5.25	0.81	0.36	0.56	1.05	1.27
Virginia	United States	2.81	1.56	2.21	3.86	6.09	0.96	0.42	0.66	1.25	1.46
Washington	United States	1.84	1.08	1.36	2.59	4.28	0.92	0.41	0.64	1.19	1.44
Wisconsin	United States	1.71	1.21	1.38	2.31	4.46	1.08	0.41	0.73	1.3	1.46
